# Supplementary material for: A genome-wide analysis of the small auxin-up RNA (SAUR) gene family in cotton
Source: BMC Genomics. 2017 Oct 23;18:815. doi: 10.1186/s12864-017-4224-2 (PMC5654091; doi:10.1186/s12864-017-4224-2)
Supplement: Supplementary file 1 — Primers used for qRT-PCR analysis. (XLSX 9 kb) [file 12864_2017_4224_MOESM1_ESM.xlsx]

## Sheet: Sheet1
Additional file 1: Table S1. Primers used for qRT-PCR analysis
Gene	Forward primers (5’ to 3’)	Reverse primers (5’ to 3’)
GhSAUR26	TATCCTTCATGCCAAGCAAGT	CGGGATCGTAAGACTGCCCAT
GhSAUR33	GATTCACTTCCTCCTCCC	TGACCCTTCTCCACCATT
GhSAUR56	GTCATCATCATCATCAAGGGA	ACAAGGGGTGATTGAAGTACA
GhSAUR61	TTGATGAAGAACTGGAAGC	GGCTAGTTTCCAGAGTTGTAG
GhSAUR62	AGCAGAACTGGGAACGTCATA	TCGTTTGGTATCTTTGTTTCA
GhSAUR63	TCATCAAGGGAAGAAACA	ATAACAGGCACCACAAAT
GhSAUR65	TGCCATCACCACCAACAGTAGT	CGTTCTTCACCCACACTCACG
GhSAUR72	GCCAGCAACAACACCATCAAC	ATGGGATGATTAATGGTCCCA
GhSAUR83	TGGATGTCCCGAAAGGTC	CACAAGGAATGGTGAGGC
GhSAUR90	AGCGGTCAAGAAAGGTCA	CAAGTCGAACAGCTCCAT
GhSAUR101	CGCCTGCCTCGTATGGTTAGTT	TCGAGAAAGGTGTCTTCGTTGC
GhSAUR110	CCAGCTACATGTGCCCAAAGG	GGGATCGTAAGACCGCCGATT
GhSAUR119	TCACTTTATCAGGTTCCACCT	GCACAAAGCGCTTCTTATCTG
GhSAUR126	TATAGCACAGATGAAAAGCGC	TGCTCCACAACTTTACTTGGT
GhSAUR158	ATGGCAGAAAGCAAAAGAGGG	TTTGTCATGGTTGAGTTCTGG
GhSAUR159	GCTTCACCAACAGTGCCAGATG	GTTTGCTGCTGCCTTTGTTCCA
GhSAUR163	TGCCATCACCACCAACAGTAGT	CCGTTCTTCACCCACACTCACT
GhSAUR181	ATTCGATGGGAAAGTGCC	TTGTTGCCGATGGTGTTG
GhSAUR204	TTGCTAAGCAGATTCTTGGCC	GAAATGAAAACCGATTCAAGG
GhSAUR191	GTCATCATCATCATCAAGGGA	ACAAGGGGTGATTGAAGTACA
GhSAUR197	TCAACAATGGCTAAAGGC	TCCGACGTAGACGGTATG
GhSAUR204	TCATCAAGGGAAGAAACA	ATAACAGGCACCACAAAT
