# Supplementary material for: A genome-wide analysis of the small auxin-up RNA (SAUR) gene family in cotton
Source: BMC Genomics. 2017 Oct 23;18:815. doi: 10.1186/s12864-017-4224-2 (PMC5654091; doi:10.1186/s12864-017-4224-2)
Supplement: Supplementary file 2 — SAUR gene family in Gossypium arboreum. (XLS 47 kb) [file 12864_2017_4224_MOESM2_ESM.xls]

## Sheet: Sheet1
Additional file 2: Table S2. SAUR gene family in G. arboreum
Name	Gene ID	Chromosome number	Location	Intron	Length AA	MW/kDa	PI	Predicted subcellular localization
GaSAUR1	Cotton_A_05672	Chr1	2302646-2303196(+)	1	157	17.97	6.16	Nuclear(1.979)/Cytoplasmic(1.329)
GaSAUR2	Cotton_A_05671	Chr1	2317627-2318001(-)	0	124	13.88	5.59	Nuclear(1.700)/Mitochondrial(1.351)
GaSAUR3	Cotton_A_03664	Chr1	67512447-67512971(+)	0	174	19.52	8.86	Nuclear(3.235)
GaSAUR4	Cotton_A_21775	Chr2	33344866-33345270(+)	0	134	15.2073	9.3	Mitochondrial(2.146)
GaSAUR5	Cotton_A_21774	Chr2	33346617-33347081(+)	0	154	17.3253	9.81	Mitochondrial(1.831)/Nuclear(1.243)
GaSAUR6	Cotton_A_21773	Chr2	33353436-33353687(+)	0	83	9.413	10.1	Mitochondrial(1.628)
GaSAUR7	Cotton_A_36371	Chr2	37173671-37174085(-)	1	137	15.3826	7.82	Nuclear(1.955)
GaSAUR8	Cotton_A_37505	Chr2	38292509-38292793(-)	0	94	10.4302	7.57	Extracellular(3.535)
GaSAUR9	Cotton_A_13130	Chr3	12630385-12630660(+)	0	92	10.4512	7.05	Mitochondrial(1.661)/Nuclear(1.102)
GaSAUR10	Cotton_A_36761	Chr3	34073419-34073910(+)	0	163	18.869	9.88	Nuclear(1.824)/Mitochondrial(1.676)
GaSAUR11	Cotton_A_12647	Chr3	38380187-38380555(-)	0	122	14.4113	7.28	Nuclear(1.836)
GaSAUR12	Cotton_A_05858	Chr3	39766734-39767162(+)	0	142	15.8549	7.82	Mitochondrial(1.230)/Extracellular(1.012)
GaSAUR13	Cotton_A_36674	Chr3	69058217-69058585(+)	0	122	14.6297	9.33	Nuclear(2.156)
GaSAUR14	Cotton_A_24406	Chr3	69524188-69524700(+)	0	170	19.5006	10.29	Mitochondrial(3.244)
GaSAUR15	Cotton_A_22915	Chr3	93874918-93875271(-)	0	117	13.5628	8.45	Extracellular(2.514)
GaSAUR16	Cotton_A_06707	Chr4	83179148-83179573(+)	0	141	16.1876	8.64	Mitochondrial(1.686)/Nuclear(1.205)
GaSAUR17	Cotton_A_19349	Chr4	85073225-85073542(+)	0	105	12.0007	8.62	Mitochondrial(1.680)/Cytoplasmic(1.514)
GaSAUR18	Cotton_A_00685	Chr5	8178486-8178953(+)	0	155	17.8084	9.96	Nuclear(3.276)
GaSAUR19	Cotton_A_00684	Chr5	8190438-8190767(-)	0	109	12.2611	8.88	Mitochondrial(1.985)
GaSAUR20	Cotton_A_00683	Chr5	8200983-8201222(-)	0	79	8.8632	8.89	Mitochondrial(1.372)
GaSAUR21	Cotton_A_00682	Chr5	8202879-8203118(-)	0	79	8.9044	8.93	Mitochondrial(1.388)/PlasmaMembrane(1.229)
GaSAUR22	Cotton_A_00681	Chr5	8207097-8207336(-)	0	79	8.8622	7.89	Nuclear(1.451)/Mitochondrial(1.432)
GaSAUR23	Cotton_A_00679	Chr5	8216525-8216764(-)	0	79	9.0173	7.89	Mitochondrial(1.513)/Nuclear(1.205)
GaSAUR24	Cotton_A_00678	Chr5	8218706-8218942(-)	0	78	8.8601	7.89	Mitochondrial(1.329)/Nuclear(1.265)
GaSAUR25	Cotton_A_00677	Chr5	8221290-8221556(-)	0	88	9.9204	6.89	Mitochondrial(1.283)/Nuclear(1.025)
GaSAUR26	Cotton_A_00676	Chr5	8223467-8223703(-)	0	78	8.8221	7.89	Nuclear(1.571)/Mitochondrial(1.238)
GaSAUR27	Cotton_A_00675	Chr5	8230106-8230345(-)	0	79	8.9323	7.9	Nuclear(1.486)/Mitochondrial(1.325)
GaSAUR28	Cotton_A_00673	Chr5	8237467-8237706(+)	0	79	9.0213	7.9	Nuclear(1.342)/Mitochondrial(1.328)
GaSAUR29	Cotton_A_00672	Chr5	8293906-8294187(-)	0	93	10.4561	6.55	Mitochondrial(1.657)
GaSAUR30	Cotton_A_00671	Chr5	8297355-8297645(-)	0	96	10.6493	9.3	Mitochondrial(2.004)/Chloroplast(1.819)
GaSAUR31	Cotton_A_00670	Chr5	8306129-8306419(+)	0	96	10.6072	8.66	Mitochondrial(1.470)/Nuclear(1.248)/Extracellular(1.138)
GaSAUR32	Cotton_A_00669	Chr5	8319905-8320195(+)	0	96	10.7984	9.42	Mitochondrial(2.923)
GaSAUR33	Cotton_A_00668	Chr5	8332081-8332449(+)	0	122	13.9522	8.48	Mitochondrial(1.219)/PlasmaMembrane(1.088)
GaSAUR34	Cotton_A_00667	Chr5	8333253-8333570(-)	0	105	12.172	8.65	Mitochondrial(2.116)/Nuclear(1.727)
GaSAUR35	Cotton_A_00666	Chr5	8341035-8341352(-)	0	105	12.1389	7.06	Mitochondrial(1.907)/Nuclear(1.891)
GaSAUR36	Cotton_A_00665	Chr5	8344790-8345134(+)	0	114	13.0311	9.26	Mitochondrial(2.808)
GaSAUR37	Cotton_A_00664	Chr5	8350683-8350991(+)	0	103	11.7655	8.69	Nuclear(2.254)
GaSAUR38	Cotton_A_00663	Chr5	8358916-8359200(+)	0	94	10.6594	7.05	Mitochondrial(1.582)/Nuclear(1.255)
GaSAUR39	Cotton_A_00616	Chr5	8679852-8680187(+)	0	111	12.7027	9.1	Mitochondrial(1.689)/Chloroplast(1.103)
GaSAUR40	Cotton_A_00615	Chr5	8681568-8681981(+)	0	137	15.8964	9.67	Mitochondrial(1.746)/Nuclear(1.256)
GaSAUR41	Cotton_A_00613	Chr5	8686319-8686762(+)	0	147	16.6864	9.01	Nuclear(2.334)
GaSAUR42	Cotton_A_00612	Chr5	8692213-8693906(+)	1	158	18.0821	9.46	Mitochondrial(1.428)/PlasmaMembrane(1.212)
GaSAUR43	Cotton_A_00611	Chr5	8694958-8695656(-)	0	232	26.1768	9.2	PlasmaMembrane(2.388)
GaSAUR44	Cotton_A_00610	Chr5	8696588-8697031(-)	0	147	16.6595	9.35	PlasmaMembrane(1.192)/Nuclear(1.046)
GaSAUR45	Cotton_A_00609	Chr5	8698443-8698838(-)	0	131	14.8012	7.68	PlasmaMembrane(1.453)
GaSAUR46	Cotton_A_00608	Chr5	8701125-8701562(-)	0	145	16.5463	9.43	PlasmaMembrane(1.584)/Nuclear(1.039)
GaSAUR47	Cotton_A_00607	Chr5	8702759-8703163(-)	0	134	15.2207	9.64	Mitochondrial(1.557)/Nuclear(1.237)/PlasmaMembrane(1.095)
GaSAUR48	Cotton_A_00606	Chr5	8707838-8708251(-)	0	137	15.9526	9.49	Nuclear(1.807)/Mitochondrial(1.525)
GaSAUR49	Cotton_A_23024	Chr6	20211123-20211587(+)	0	154	17.4522	9.34	Nuclear(2.278)
GaSAUR50	Cotton_A_25889	Chr6	45947846-45948214(+)	0	122	14.3363	8.5	Nuclear(2.317)
GaSAUR51	Cotton_A_15306	Chr6	93077678-93077884(+)	0	68	7.869	5.46	Cytoplasmic(1.608)/Mitochondrial(1.041)
GaSAUR52	Cotton_A_15307	Chr6	93163988-93164467(-)	0	159	17.9737	9.6	Nuclear(1.872)/Mitochondrial(1.697)
GaSAUR53	Cotton_A_32194	Chr6	110238142-110238636(+)	0	164	18.7821	10.64	Mitochondrial(2.804)
GaSAUR55	Cotton_A_35999	Chr7	75187809-75188120(-)	0	103	11.8001	9.62	Mitochondrial(1.752)/Nuclear(1.259)/Cytoplasmic(1.150)
GaSAUR56	Cotton_A_37933	Chr7	98242033-98242527(+)	0	164	18.4578	5.27	Nuclear(2.308)
GaSAUR57	Cotton_A_17127	Chr7	110914588-110915070(+)	0	160	18.857	10.31	Mitochondrial(1.907)/Nuclear(1.840)
GaSAUR54	Cotton_A_37716	Chr7	64614114-64614434(+)	0	106	12.0629	6.82	Mitochondrial(1.554)/Nuclear(1.340)
GaSAUR58	Cotton_A_26873	Chr8	34291526-34291810(-)	0	94	11.0579	9.18	Mitochondrial(1.871)/Nuclear(1.218)
GaSAUR59	Cotton_A_33970	Chr8	75378511-75378864(+)	0	117	13.6875	6.31	Nuclear(1.820)/Extracellular(1.218)
GaSAUR60	Cotton_A_16412	Chr8	84299633-84299950(+)	0	105	12.0388	6.83	Mitochondrial(1.580)/Nuclear(1.569)
GaSAUR61	Cotton_A_16409	Chr8	84330858-84331322(-)	0	154	17.7336	10.05	Mitochondrial(2.121)/Nuclear(1.484)
GaSAUR62	Cotton_A_10503	Chr8	103270070-103270495(+)	0	141	16.1353	6.59	Nuclear(1.688)/Cytoplasmic(1.556)
GaSAUR63	Cotton_A_24181	Chr9	18628221-18628535(+)	0	104	11.8267	9.23	Cytoplasmic(1.614)/Mitochondrial(1.486)
GaSAUR64	Cotton_A_27853	Chr9	57316649-57317020(+)	0	123	13.8077	6.12	Mitochondrial(1.504)/Nuclear(1.463)/Chloroplast(1.064)
GaSAUR65	Cotton_A_27852	Chr9	57319122-57319613(-)	0	163	18.4097	7.08	Nuclear(1.726)/Extracellular(1.122)
GaSAUR66	Cotton_A_10264	Chr9	62559125-62559655(-)	0	176	19.7456	9.01	Nuclear(2.693)
GaSAUR67	Cotton_A_08586	Chr9	64184261-64184620(+)	0	119	13.7737	9.85	Nuclear(1.930)/Mitochondrial(1.559)
GaSAUR68	Cotton_A_08548	Chr9	64640082-64640441(+)	0	119	13.4565	7.73	Mitochondrial(1.680)/Nuclear(1.218)
GaSAUR69	Cotton_A_29688	Chr10	16527012-16527254(-)	0	80	9.1296	9.36	Mitochondrial(1.170)/PlasmaMembrane(1.096)/Nuclear(1.040)
GaSAUR70	Cotton_A_18743	Chr10	46108785-46109099(+)	0	104	11.9767	8.66	Mitochondrial(1.934)/Nuclear(1.845)
GaSAUR71	Cotton_A_18744	Chr10	46128675-46129118(-)	0	147	17.0337	9.47	Mitochondrial(1.647)/Nuclear(1.373)
GaSAUR72	Cotton_A_02664	Chr10	49781792-49782214(+)	0	140	15.6045	5.02	Nuclear(1.760)/Mitochondrial(1.065)
GaSAUR73	Cotton_A_04003	Chr10	80171459-80171707(+)	0	82	9.5791	9.3	Nuclear(1.749)/Mitochondrial(1.350)
GaSAUR74	Cotton_A_04036	Chr10	80798514-80798753(-)	0	79	9.0783	6.25	Mitochondrial(1.719)/Extracellular(1.071)
GaSAUR75	Cotton_A_17841	Chr10	100031149-100031577(+)	0	142	16.3068	8.86	Mitochondrial(1.768)
GaSAUR76	Cotton_A_39596	Chr10	106958128-106958603(-)	2	137	15.6491	6.82	Nuclear(1.824)/Cytoplasmic(1.433)/Mitochondrial(1.192)
GaSAUR77	Cotton_A_24055	Chr10	109563257-109563583(+)	0	108	12.2401	7.57	Extracellular(2.821)
GaSAUR78	Cotton_A_22085	Chr11	25519756-25520052(+)	0	98	11.6676	10.1	Mitochondrial(2.307)
GaSAUR79	Cotton_A_16612	Chr11	64087932-64088426(+)	0	164	18.9102	10.29	Mitochondrial(1.944)/Nuclear(1.659)
GaSAUR80	Cotton_A_13414	Chr11	75680647-75681030(-)	0	127	14.4255	5.91	Cytoplasmic(1.498)/Nuclear(1.060)
GaSAUR81	Cotton_A_19269	Chr11	93409412-93409780(-)	0	122	14.3613	6.87	Nuclear(2.170)
GaSAUR82	Cotton_A_14756	Chr11	103659905-103660403(-)	1	80	9.0916	8.69	Nuclear(1.597)/Cytoplasmic(1.425)/Mitochondrial(1.108)
GaSAUR83	Cotton_A_25539	Chr12	22928491-22928868(-)	0	125	13.8809	6.11	Cytoplasmic(1.207)/Nuclear(1.174)
GaSAUR84	Cotton_A_05258	Chr12	48393831-48394127(+)	0	98	11.5434	9.58	Cytoplasmic(2.065)
GaSAUR85	Cotton_A_08906	Chr12	90139499-90139825(+)	0	108	12.5356	9.43	Mitochondrial(2.115)
GaSAUR86	Cotton_A_08905	Chr12	90144946-90145263(+)	0	105	12.0259	9.03	Mitochondrial(2.389)
GaSAUR87	Cotton_A_18266	Chr12	105193401-105193733(+)	0	110	12.6185	8.62	Nuclear(2.041)/Mitochondrial(1.395)
GaSAUR88	Cotton_A_18268	Chr12	105241851-105242309(-)	0	152	17.1448	9.95	Mitochondrial(2.113)
GaSAUR89	Cotton_A_07721	Chr12	114607052-114607555(-)	0	167	18.932	10.37	Mitochondrial(2.661)
GaSAUR90	Cotton_A_32815	Chr12	119660221-119660565(-)	0	114	12.9299	6.89	Mitochondrial(1.146)/Chloroplast(1.117)
GaSAUR91	Cotton_A_25458	Chr12	138948864-138949175(-)	0	103	12.2229	6.92	Nuclear(1.833)
GaSAUR92	Cotton_A_40338	Chr13	13192647-13193078(+)	0	143	16.3787	8.9	Nuclear(1.544)/Mitochondrial(1.157)
GaSAUR93	Cotton_A_27667	Chr13	59014432-59014884(-)	0	150	17.248	9.79	Mitochondrial(2.427)
GaSAUR94	Cotton_A_15885	Chr13	66856207-66856638(+)	0	144	17.2415	8.73	Nuclear(2.737)
GaSAUR95	Cotton_A_32363	Chr13	76148190-76148648(-)	0	152	17.2469	9.71	Mitochondrial(1.840)/Nuclear(1.653)
GaSAUR96	Cotton_A_40787	Chr13	79846222-79846536(+)	0	104	11.8588	8.86	Mitochondrial(2.202)
GaSAUR97	Cotton_A_03180	Chr13	83472484-83472858(-)	0	124	13.8946	4.78	Nuclear(1.321)/Chloroplast(1.145)/Mitochondrial(1.076)
