# Supplementary material for: A genome-wide analysis of the small auxin-up RNA (SAUR) gene family in cotton
Source: BMC Genomics. 2017 Oct 23;18:815. doi: 10.1186/s12864-017-4224-2 (PMC5654091; doi:10.1186/s12864-017-4224-2)
Supplement: Supplementary file 3 — SAUR gene family in Gossypium hirsutum. (XLSX 28 kb) [file 12864_2017_4224_MOESM3_ESM.xlsx]

## Sheet: Sheet1
Additional file 3: Table S3. SAUR gene family in G. hirsutum
Gene ID	Name	Chromosome number	Location	Intron	Length AA	MW/kDa	PI	Predicted subcellular localization
Gh_A01G0260	GhSAUR1	A01	2674690-2675124(+)	0	144	17.2415	8.73	Nuclear(2.707)
Gh_A01G0769	GhSAUR2	A01	15861991-15862416(+)	0	141	16.1555	7.85	Nuclear(1.205)/Mitochondrial(1.344)/Extracellular(1.208)
Gh_A01G0906	GhSAUR3	A01	21801560-21801880(+)	0	106	12.0619	7.81	Mitochondrial(1.578)/Nuclear(1.536)
Gh_A01G1175	GhSAUR4	A01	57723561-57723872(+)	0	103	11.8001	9.62	Mitochondrial(1.811)/Nuclear(1.287)
Gh_A01G1437	GhSAUR5	A01	89090685-89091137(-)	0	150	16.9078	9.76	Mitochondrial(1.877)
Gh_A03G1765	GhSAUR6	A03	98843297-98843764(+)	0	155	17.8144	10.02	Nuclear(2.944)
Gh_A03G1766	GhSAUR7	A03	98855167-98855496(-)	0	109	12.2611	8.88	Mitochondrial(2.066)
Gh_A03G1767	GhSAUR8	A03	98865635-98865874(-)	0	79	8.7852	9.3	Mitochondrial(1.180)
Gh_A03G1768	GhSAUR9	A03	98869055-98869294(-)	0	79	8.8622	7.89	Mitochondrial(1.388)/Nuclear(1.375)
Gh_A03G1769	GhSAUR10	A03	98876097-98876336(-)	0	79	8.9873	7.89	Mitochondrial(1.401)/Nuclear(1.125)
Gh_A03G1770	GhSAUR11	A03	98878278-98878514(-)	0	78	8.8371	6.71	Nuclear(1.405)/Mitochondrial(1.066)/Extracellular(1.059)
Gh_A03G1771	GhSAUR12	A03	98880860-98881126(-)	0	88	9.9304	6.89	Mitochondrial(1.404)
Gh_A03G1773	GhSAUR13	A03	98888391-98888630(+)	0	79	9.0213	7.9	Nuclear(1.351)/Mitochondrial(1.281)
Gh_A03G1774	GhSAUR14	A03	98898322-98898561(+)	0	79	8.9594	8.69	Extracellular(1.331)/Mitochondrial(1.308)
Gh_A03G1775	GhSAUR15	A03	98902406-98902651(+)	0	81	9.1455	7.88	Mitochondrial(1.381)/Nuclear(1.140)
Gh_A03G1776	GhSAUR16	A03	98904211-98904450(+)	0	79	8.9983	8.85	Mitochondrial(1.336)/Nuclear(1.080)
Gh_A03G1779	GhSAUR17	A03	98939928-98940167(+)	0	79	9.8603	7.88	Mitochondrial(1.408)/Nuclear(1.217)
Gh_A03G1780	GhSAUR18	A03	98941375-98941614(+)	0	79	8.8984	8.89	Mitochondrial(1.519)
Gh_A03G1781	GhSAUR19	A03	98943540-98943818(-)	0	92	10.3249	6.55	Mitochondrial(1.523)
Gh_A03G1782	GhSAUR20	A03	98951941-98952231(-)	0	96	10.6493	9.3	Mitochondrial(2.003)/Chloroplast(1.821)
Gh_A03G1783	GhSAUR21	A03	98960617-98960907(+)	0	96	10.6072	8.66	Mitochondrial(1.456)/Nuclear(1.255)/Extracellular(1.143)
Gh_A03G1784	GhSAUR22	A03	98973178-98973468(+)	0	96	10.8144	9.36	Mitochondrial(2.935)
Gh_A03G1785	GhSAUR23	A03	98988842-98989159(-)	0	105	12.0849	7.88	Nuclear(2.047)/Mitochondrial(1.830)
Gh_A03G1786	GhSAUR24	A03	99000918-99001238(-)	0	106	12.27	8.51	Nuclear(2.085)/Mitochondrial(1.518)
Gh_A03G1787	GhSAUR25	A03	99040335-99040619(+)	0	94	10.6434	7.05	Mitochondrial(1.617)/Nuclear(1.020)
Gh_A03G1788	GhSAUR26	A03	99042792-99043106(+)	0	104	11.6726	7.82	Mitochondrial(1.558)/Nuclear(1.077)
Gh_A03G1834	GhSAUR27	A03	99354540-99355377(+)	1	139	16.2001	9.96	Nuclear(1.726)/Mitochondrial(1.680)
Gh_A03G1835	GhSAUR28	A03	99356939-99357382(+)	0	147	16.6524	9.3	Chloroplast(1.081)/PlasmaMembrane(1.060)
Gh_A03G1836	GhSAUR29	A03	99358783-99359196(+)	0	137	15.8806	9.67	Mitochondrial(1.634)/Nuclear(1.386)
Gh_A03G1837	GhSAUR30	A03	99359892-99360269(+)	0	125	14.3276	9.74	Nuclear(1.917)
Gh_A03G1838	GhSAUR31	A03	99363557-99364000(+)	0	147	16.7114	9.19	Nuclear(2.395)
Gh_A03G1839	GhSAUR32	A03	99372758-99373201(+)	0	147	16.6185	9.05	PlasmaMembrane(1.625)
Gh_A03G1840	GhSAUR33	A03	99374633-99375055(+)	0	140	16.0979	9.61	Mitochondrial(1.386)/Chloroplast(1.203)/PlasmaMembrane(1.013)
Gh_A03G1841	GhSAUR34	A03	99376102-99376545(-)	0	147	16.4882	9.17	Nuclear(2.028)
Gh_A04G0500	GhSAUR35	A04	27607798-27608175(-)	0	125	13.8589	5.45	Nuclear(1.413)/Cytoplasmic(1.090)
Gh_A04G0617	GhSAUR36	A04	42050070-42050423(+)	0	117	13.5628	8.45	Extracellular(2.522)
Gh_A04G1051	GhSAUR37	A04	60536978-60537304(+)	0	108	12.5636	9.43	Mitochondrial(2.141)
Gh_A05G1145	GhSAUR38	A05	11616598-11617020(+)	0	140	15.5464	5.14	Nuclear(1.603)/Mitochondrial(1.111)
Gh_A05G1552	GhSAUR39	A05	15825938-15826240(+)	0	100	11.4726	10.22	Mitochondrial(2.204)
Gh_A05G1603	GhSAUR40	A05	16588429-16588746(+)	0	105	12.0238	6.83	Mitochondrial(1.630)/Nuclear(1.359)/Cytoplasmic(1.005)
Gh_A05G1606	GhSAUR41	A05	16651413-16651877(-)	0	154	17.6875	10.18	Mitochondrial(2.226)
Gh_A05G2185	GhSAUR42	A05	25127694-25128008(+)	0	104	11.9627	8.66	Mitochondrial(1.959)/Nuclear(1.824)
Gh_A05G2187	GhSAUR43	A05	25147554-25147997(-)	0	147	16.9616	9.6	Mitochondrial(1.620)/Nuclear(1.280)
Gh_A05G2346	GhSAUR44	A05	28687889-28688137(+)	0	82	9.5451	9.3	Nuclear(2.053)
Gh_A05G2868	GhSAUR45	A05	66441294-66441722(-)	0	142	16.2878	9.12	Nuclear(1.188)/Mitochondrial(1.707)
Gh_A05G3314	GhSAUR46	A05	86759185-86759496(+)	0	103	12.2139	6.89	Nuclear(1.812)
Gh_A06G0054	GhSAUR47	A06	401185-401643(-)	0	152	17.1448	10.03	Mitochondrial(2.225)
Gh_A06G0714	GhSAUR48	A06	21231334-21231911(+)	1	161	18.1484	5.16	Nuclear(2.058)
Gh_A06G1233	GhSAUR49	A06	88956580-88956864(-)	0	94	11.1529	8.66	Mitochondrial(1.739)/Nuclear(1.269)
Gh_A06G1709	GhSAUR50	A06	102328474-102328770(+)	0	98	11.5294	9.58	Cytoplasmic(2.150)
Gh_A07G0144	GhSAUR51	A07	1812504-1812983(+)	0	159	18.1689	6.59	Nuclear(1.987)
Gh_A07G0145	GhSAUR52	A07	1827010-1827384(-)	0	124	13.8846	5.6	Nuclear(1.410)/Mitochondrial(1.408)
Gh_A07G0427	GhSAUR53	A07	5501889-5502413(+)	0	174	19.4805	8.72	Nuclear(3.040)
Gh_A08G0301	GhSAUR54	A08	3524119-3524487(+)	0	122	14.4113	7.28	Nuclear(1.830)
Gh_A08G0911	GhSAUR55	A08	56870579-56871208(+)	1	134	15.792	6.85	Mitochondrial(1.556)/Nuclear(1.382)
Gh_A08G1096	GhSAUR56	A08	76524387-76524755(-)	0	122	14.6176	8.85	Nuclear(1.978)/Mitochondrial(1.367)
Gh_A08G1223	GhSAUR57	A08	82614713-82615225(-)	0	170	19.5486	10.29	Mitochondrial(3.134)
Gh_A08G1553	GhSAUR58	A08	93277684-93278175(+)	0	163	18.815	9.88	Mitochondrial(1.802)/Nuclear(1.723)
Gh_A09G1306	GhSAUR59	A09	65704097-65704465(+)	0	122	13.8678	5.27	Cytoplasmic(1.433)/Nuclear(1.041)
Gh_A09G1376	GhSAUR60	A09	66900122-66900523(+)	0	133	15.038	5.35	Nuclear(1.659)/Mitochondrial(1.303/Cytoplasmic(1.059)
Gh_A09G1377	GhSAUR61	A09	66910801-66911139(+)	0	112	12.8288	4.71	Extracellular(1.472)/Cytoplasmic(1.095)
Gh_A09G1379	GhSAUR62	A09	66918046-66918420(+)	0	124	14.2584	7.84	Mitochondrial(1.895)
Gh_A09G1392	GhSAUR63	A09	67049042-67049413(+)	0	123	14.0945	9.06	Extracellular(2.867)
Gh_A09G1745	GhSAUR64	A09	70837017-70837511(-)	0	164	18.9703	10.29	Mitochondrial(1.871)/Nuclear(1.745)
Gh_A10G0015	GhSAUR65	A10	179638-180168(-)	0	176	19.7597	9.01	Nuclear(2.642)
Gh_A10G0447	GhSAUR66	A10	4567560-4567919(+)	0	119	13.8428	10.07	Nuclear(2.161)/Mitochondrial(1.532)
Gh_A10G0478	GhSAUR67	A10	4971725-4972084(+)	0	119	13.4325	7.71	Mitochondrial(1.435)/Chloroplast(1.110)/(1.085)
Gh_A10G0882	GhSAUR68	A10	19121677-19121991(-)	0	104	11.9259	9.43	Mitochondrial(1.487)/Cytoplasmic(1.463)/Nuclear(1.137)
Gh_A11G0725	GhSAUR69	A11	7039910-7040413(+)	0	167	18.968	10.37	Mitochondrial(2.642)
Gh_A11G1627	GhSAUR70	A11	24170428-24170745(+)	0	105	12.0007	8.62	Mitochondrial(1.684)/Cytoplasmic(1.511)
Gh_A12G0375	GhSAUR71	A12	7135005-7135313(+)	0	102	11.6675	8.51	Mitochondrial(2.079)
Gh_A12G0376	GhSAUR72	A12	7207690-7208169(-)	0	159	17.9596	9.6	Nuclear(1.874)/Mitochondrial(1.741)
Gh_A12G0918	GhSAUR73	A12	59338272-59338766(+)	0	164	18.752	10.64	Mitochondrial(2.902)
Gh_A12G0919	GhSAUR74	A12	59341022-59341516(+)	0	164	18.7821	10.64	Mitochondrial(2.790)
Gh_A12G1034	GhSAUR75	A12	62059849-62060205(+)	0	118	13.7877	8.5	Nuclear(2.259)
Gh_A12G1989	GhSAUR76	A12	82663832-82664326(-)	0	164	19.3166	10.4	Nuclear(1.985)/Mitochondrial(1.837)
Gh_A12G2237	GhSAUR77	A12	85082602-85082973(-)	0	123	14.4984	6.89	Nuclear(2.180)
Gh_A13G1024	GhSAUR78	A13	57691307-57691738(+)	0	143	16.3787	8.9	Nuclear(1.606)/Mitochondrial(1.118)
Gh_A13G1674	GhSAUR79	A13	75663926-75664300(+)	0	124	13.8946	4.78	Nuclear(1.349)/Mitochondrial(1.105)/Chloroplast(1.084)
Gh_A13G2026	GhSAUR80	A13	79702986-79703408(-)	0	140	16.0142	7.06	Nuclear(1.908)/Cytoplasmic(1.321)
Gh_D01G0270	GhSAUR81	D01	2598842-2599276(+)	0	144	17.0493	8.41	Nuclear(2.870)
Gh_D01G0789	GhSAUR82	D01	11797150-11797575(+)	0	141	16.0845	9.34	Mitochondrial(1.938)
Gh_D01G0947	GhSAUR83	D01	16126732-16127052(+)	0	106	12.0619	7.81	Mitochondrial(1.608)/Nuclear(1.500)
Gh_D01G0949	GhSAUR84	D01	16268842-16269294(-)	0	150	17.2199	9.71	Mitochondrial(2.111)
Gh_D01G1280	GhSAUR85	D01	34377047-34377295(+)	0	82	9.4263	10.13	Mitochondrial(2.173)
Gh_D01G1676	GhSAUR86	D01	52753731-52754198(-)	0	155	17.5122	9.21	Mitochondrial(1.773)/Nuclear(1.148)/PlasmaMembrane(1.130)
Gh_D01G1677	GhSAUR87	D01	52755405-52755848(-)	0	147	16.26	9.63	Mitochondrial(1.318)/Extracellular(1.144)/Nuclear(1.037)
Gh_D01G1678	GhSAUR88	D01	52757173-52757625(-)	0	150	16.9008	9.66	Mitochondrial(1.620)/Nuclear(1.144)
Gh_D02G2198	GhSAUR89	D02	66031173-66031640(+)	0	155	17.9614	9.91	Nuclear(3.109)
Gh_D02G2199	GhSAUR90	D02	66043336-66043665(-)	0	109	12.2611	8.88	Mitochondrial(2.066)
Gh_D02G2200	GhSAUR91	D02	66053250-66053489(-)	0	79	8.9413	7.78	Nuclear(1.241)/Mitochondrial(1.104)
Gh_D02G2201	GhSAUR92	D02	66055156-66055395(-)	0	79	8.9314	8.93	Mitochondrial(1.124)/Mitochondrial(1.124)
Gh_D02G2202	GhSAUR93	D02	66056706-66056945(-)	0	79	8.8602	7.88	Mitochondrial(1.321)
Gh_D02G2203	GhSAUR94	D02	66058304-66058543(-)	0	79	8.9603	7.89	Mitochondrial(1.337)/Nuclear(1.253)
Gh_D02G2205	GhSAUR95	D02	66065407-66065646(-)	0	79	8.9143	6.71	Mitochondrial(1.261)/Nuclear 1.177
Gh_D02G2207	GhSAUR96	D02	66072977-66073219(+)	0	80	9.1245	9.25	Mitochondrial(1.830)
Gh_D02G2208	GhSAUR97	D02	66081426-66081665(+)	0	79	8.9524	8.93	Mitochondrial(1.768)
Gh_D02G2209	GhSAUR98	D02	66084836-66085081(+)	0	81	9.1205	6.55	Nuclear(1.455)
Gh_D02G2210	GhSAUR99	D02	66088089-66088328(+)	0	79	8.8984	8.89	Mitochondrial(1.519)
Gh_D02G2211	GhSAUR100	D02	66097103-66097339(+)	0	78	8.8441	7.86	Nuclear(1.186)/Mitochondrial(1.055)
Gh_D02G2212	GhSAUR101	D02	66104247-66104486(+)	0	79	8.9263	7.89	Mitochondrial(1.515)/Nuclear(1.271)
Gh_D02G2213	GhSAUR102	D02	66112388-66112651(-)	0	87	9.9125	6.55	Mitochondrial(1.559)/Nuclear(1.330)
Gh_D02G2214	GhSAUR103	D02	66116000-66116290(-)	0	96	10.6914	9.3	Mitochondrial(2.314)
Gh_D02G2215	GhSAUR104	D02	66129460-66129750(+)	0	96	10.6352	8.66	Mitochondrial(1.469)/Nuclear(1.215)/Extracellular(1.154)
Gh_D02G2216	GhSAUR105	D02	66146245-66146535(+)	0	96	10.7613	8.98	Mitochondrial(2.622)
Gh_D02G2217	GhSAUR106	D02	66150937-66151209(-)	0	90	10.3138	7.82	Nuclear(1.483)/Chloroplast(1.022)
Gh_D02G2218	GhSAUR107	D02	66162101-66162418(-)	0	105	12.1258	7.88	Mitochondrial(1.689)/Mitochondrial(1.689)
Gh_D02G2219	GhSAUR108	D02	66165856-66166173(+)	0	105	12.0979	9.21	Mitochondrial(2.831)
Gh_D02G2220	GhSAUR109	D02	66181551-66181835(+)	0	94	10.5493	7.75	Mitochondrial(1.764)/Extracellular(1.081)
Gh_D02G2221	GhSAUR110	D02	66183336-66183650(+)	0	104	11.5996	8.91	Mitochondrial(1.987)
Gh_D02G2267	GhSAUR111	D02	66495163-66495579(+)	0	138	16.0458	9.52	Mitochondrial(1.593)/Nuclear(1.232)
Gh_D02G2268	GhSAUR112	D02	66497126-66497569(+)	0	147	16.5543	9.01	Chloroplast(1.115)/Nuclear(1.084)
Gh_D02G2269	GhSAUR113	D02	66498919-66499332(+)	0	137	15.8305	9.41	Nuclear(1.472)/Mitochondrial(1.370)
Gh_D02G2270	GhSAUR114	D02	66500062-66502646(+)	2	295	33.9808	9.87	PlasmaMembrane(2.571)
Gh_D02G2271	GhSAUR115	D02	66503689-66504132(+)	0	147	16.7274	9.19	Nuclear(2.010)
Gh_D02G2272	GhSAUR116	D02	66505310-66505753(+)	0	147	16.5443	9.05	PlasmaMembrane(1.216)/Nuclear(1.075)
Gh_D02G2273	GhSAUR117	D02	66512627-66513037(+)	0	136	15.7794	9.61	Mitochondrial(1.380)/Nuclear(1.337)/(1.169)
Gh_D02G2274	GhSAUR118	D02	66514151-66514594(-)	0	147	16.5705	9.37	Nuclear(1.619)
Gh_D02G2275	GhSAUR119	D02	66519814-66520257(-)	0	147	16.6403	9.12	Nuclear(1.348)
Gh_D02G2276	GhSAUR120	D02	66521628-66522023(-)	0	131	14.704	7.7	Nuclear(1.316)/PlasmaMembrane(1.279)
Gh_D02G2277	GhSAUR121	D02	66523280-66523735(-)	0	151	17.3041	9.4	PlasmaMembrane(2.200)
Gh_D02G2278	GhSAUR122	D02	66525034-66525438(-)	0	134	15.2678	9.6	Mitochondrial(1.588)/PlasmaMembrane(1.310)
Gh_D03G1541	GhSAUR123	D03	44624842-44625324(-)	0	160	18.849	10.53	Mitochondrial(2.033)/Nuclear(1.785)
Gh_D04G0287	GhSAUR124	D04	4317220-4317549(-)	0	109	12.9601	6.69	Nuclear(1.746)
Gh_D04G1076	GhSAUR125	D04	35346943-35347296(+)	0	117	13.5397	8.45	Extracellular(2.603)
Gh_D04G1095	GhSAUR126	D04	36298482-36299168(-)	0	228	25.9585	9.46	PlasmaMembrane(2.160)/Nuclear(1.570)
Gh_D04G1627	GhSAUR127	D04	48475095-48475421(+)	0	108	12.5215	9.43	Mitochondrial(2.086)
Gh_D05G0360	GhSAUR128	D05	3019624-3020115(+)	0	163	18.4258	7.73	Nuclear(1.758)/Mitochondrial(1.092)
Gh_D05G0361	GhSAUR129	D05	3021633-3022004(-)	0	123	13.7055	5.15	Nuclear(1.665)/Mitochondrial(1.200)/Chloroplast(1.018)
Gh_D05G1322	GhSAUR130	D05	11635856-11636278(+)	0	140	15.5744	5.02	Nuclear(1.689)/Mitochondrial(1.031)
Gh_D05G1727	GhSAUR131	D05	15576266-15576517(+)	0	83	9.409	9.89	Mitochondrial(1.624)
Gh_D05G1789	GhSAUR132	D05	16145387-16145704(+)	0	105	12.0388	6.83	Mitochondrial(1.586)/Nuclear(1.551)
Gh_D05G1791	GhSAUR133	D05	16198925-16199389(-)	0	154	17.6894	10.04	Mitochondrial(2.329)
Gh_D05G2445	GhSAUR134	D05	24512357-24512671(+)	0	104	11.9047	9.06	Mitochondrial(2.106)Nuclear(1.457)
Gh_D05G2446	GhSAUR135	D05	24534931-24535374(-)	0	147	17.0036	9.47	Mitochondrial(1.407)/Nuclear(1.393)
Gh_D05G2613	GhSAUR136	D05	26995550-26995798(+)	0	82	9.5891	9.3	Nuclear(1.735)/Mitochondrial(1.401)
Gh_D05G3177	GhSAUR137	D05	48686159-48686587(-)	0	142	16.3038	9.12	Mitochondrial(1.728)/Nuclear(1.124)
Gh_D06G0009	GhSAUR138	D06	45205-45537(+)	0	110	12.6346	8.49	Nuclear(1.989)/Mitochondrial(1.368)
Gh_D06G0011	GhSAUR139	D06	80908-81363(-)	0	151	17.0127	10.05	Mitochondrial(2.366)
Gh_D06G0824	GhSAUR140	D06	14761965-14762964(+)	1	180	20.0766	5.05	Nuclear(2.915)
Gh_D06G0831	GhSAUR141	D06	14901845-14902225(-)	0	126	14.1196	5.14	Mitochondrial(1.411)/Nuclear(1.388)
Gh_D06G1265	GhSAUR142	D06	35513891-35514368(+)	1	143	16.2408	9.36	Nuclear(2.499)
Gh_D06G1536	GhSAUR143	D06	51218700-51218987(+)	0	95	11.185	8.66	Mitochondrial(1.707)/Nuclear(1.373)
Gh_D07G0137	GhSAUR144	D07	1468188-1468697(+)	0	169	19.1801	6.07	Nuclear(2.399)
Gh_D07G0138	GhSAUR145	D07	1482064-1482438(-)	0	124	13.9317	5.59	Nuclear(2.037)/Mitochondrial(1.408)
Gh_D07G0491	GhSAUR146	D07	5463347-5463871(+)	0	174	19.5375	8.9	Nuclear(3.343)
Gh_D08G0393	GhSAUR147	D08	4035140-4035502(+)	0	120	14.1199	7.28	Nuclear(1.908)/Cytoplasmic(1.321)
Gh_D08G1114	GhSAUR148	D08	34480661-34481290(+)	1	134	15.755	6.83	Mitochondrial(1.646)/Nuclear1.322)
Gh_D08G1376	GhSAUR149	D08	45243323-45243676(-)	0	117	13.8648	9.01	Nuclear(1.845)/Mitochondrial(1.562
Gh_D08G1505	GhSAUR150	D08	48380735-48381172(-)	1	127	14.8742	10	Mitochondrial(2.195)
Gh_D08G1506	GhSAUR151	D08	48449653-48450165(-)	0	170	19.6288	10.24	Mitochondrial(2.920)
Gh_D08G1860	GhSAUR152	D08	55994639-55995130(+)	0	163	18.898	10.14	Mitochondrial(2.298)
Gh_D08G2457	GhSAUR153	D08	64476244-64476663(-)	0	139	15.6768	7.82	Mitochondrial(1.466)/Extracellular(1.021)
Gh_D08G2569	GhSAUR154	D08	65356950-65357367(+)	1	89	9.8782	6.82	Nuclear(1.660)/Cytoplasmic(1.43)
Gh_D09G0057	GhSAUR155	D09	1501022-1501342(+)	0	106	12.5763	8.6	Nuclear(2.209)
Gh_D09G1305	GhSAUR156	D09	40248111-40249044(-)	1	127	14.3796	8.73	Nuclear(1.839)
Gh_D09G1377	GhSAUR157	D09	41279320-41279721(+)	0	133	15.067	5.2	Mitochondrial(1.639)/Nuclear(1.425)
Gh_D09G1378	GhSAUR158	D09	41315392-41315793(+)	0	133	15.066	5.07	Nuclear(1.484)/Mitochondrial(1.479)/Cytoplasmic(1.018)
Gh_D09G1380	GhSAUR159	D09	41330325-41330714(+)	0	129	14.7337	5.2	Nuclear(1.835)/Extracellular(1.250)
Gh_D09G1381	GhSAUR160	D09	41343673-41344044(+)	0	123	14.0089	8.59	Mitochondrial(1.855)/Nuclear(1.722)
Gh_D09G1397	GhSAUR161	D09	41478387-41478758(+)	0	123	14.1505	9.08	Extracellular(2.919)
Gh_D09G1854	GhSAUR162	D09	46070645-46071136(-)	0	163	18.815	10.17	Nuclear(1.891)/Mitochondrial(1.224)
Gh_D10G0017	GhSAUR163	D10	151279-151809(-)	0	176	19.7456	9.01	Nuclear(2.687)
Gh_D10G0464	GhSAUR164	D10	4406326-4406685(+)	0	119	13.8669	10.07	Nuclear(2.145)/Mitochondrial(1.551)
Gh_D10G0502	GhSAUR165	D10	4773351-4773710(+)	0	119	13.4295	7.73	Mitochondrial(1.538)/Nuclear(1.274)/Chloroplast(1.092)
Gh_D10G0869	GhSAUR166	D10	10981637-10981951(+)	0	104	11.7927	9.56	Mitochondrial(1.496)/Cytoplasmic(1.426)/Nuclear(1.198)
Gh_D11G0844	GhSAUR167	D11	7301352-7301855(+)	0	167	18.972	10.1	Mitochondrial(2.525)
Gh_D11G1787	GhSAUR168	D11	19982300-19982617(+)	0	105	12.0007	8.62	Mitochondrial(1.684)/Cytoplasmic(1.511)
Gh_D12G0289	GhSAUR169	D12	3926856-3927341(+)	0	161	18.1689	9.62	Nuclear(1.815)/Mitochondrial(1.726)
Gh_D12G0291	GhSAUR170	D12	3980368-3980682(-)	0	104	11.8257	8.88	Mitochondrial(2.388)
Gh_D12G1010	GhSAUR171	D12	35786018-35786512(+)	0	164	18.7239	10.64	Mitochondrial(2.879)
Gh_D12G1154	GhSAUR172	D12	38561619-38561981(+)	0	120	14.053	8.5	Nuclear( 2.184)
Gh_D12G1424	GhSAUR173	D12	43841382-43841846(+)	0	154	17.4522	9.34	Nuclear(2.361)
Gh_D12G2168	GhSAUR174	D12	54722367-54722861(-)	0	164	19.1043	10.46	Mitochondrial(2.380)
Gh_D13G0961	GhSAUR175	D13	22101582-22101879(-)	1	86	9.7003	8.98	Mitochondrial(1.608)/Nuclear(1.358)
Gh_D13G0962	GhSAUR176	D13	22107521-22107811(+)	0	96	10.6253	7.74	Chloroplast(1.293)/Mitochondrial(1.094)/Nuclear(1.001)
Gh_D13G0964	GhSAUR177	D13	22147690-22147908(-)	0	72	8.1746	9.99	Mitochondrial(2.350)
Gh_D13G0965	GhSAUR178	D13	22162044-22162349(+)	0	101	11.0357	8.69	Nuclear(1.274)/Mitochondrial(1.047)
Gh_D13G0966	GhSAUR179	D13	22166093-22166383(+)	0	96	10.8146	9.89	Mitochondrial(2.444)
Gh_D13G0967	GhSAUR180	D13	22176877-22177185(+)	0	102	11.6154	9.56	Mitochondrial(3.268)
Gh_D13G0968	GhSAUR181	D13	22187210-22187491(+)	0	93	10.472	6.16	Mitochondrial(2.016)
Gh_D13G0969	GhSAUR182	D13	22188827-22189111(+)	0	94	10.478	6.39	Cytoplasmic(1.516)/Mitochondrial(1.329)
Gh_D13G1275	GhSAUR183	D13	39430126-39430557(+)	0	143	16.3147	8.9	Nuclear(1.590)/Mitochondrial(1.264)
Gh_D13G2038	GhSAUR184	D13	55864583-55864957(+)	0	124	13.8946	4.78	Nuclear(1.349)/Chloroplast(1.084)
Gh_D13G2428	GhSAUR185	D13	60280631-60281053(-)	0	140	16.0642	6.38	Cytoplasmic(1.821)/Nuclear(1.420)
Gh_A03G1990	GhSAUR186	scaffold502_A03	12428-12910(+)	0	160	18.857	10.31	Mitochondrial(1.906)/Nuclear(1.839)
Gh_A05G3934	GhSAUR187	scaffold1240_A05	24653-25144(+)	0	163	18.4097	7.08	Nuclear(1.646)/Extracellular(1.121)/Mitochondrial(1.057)
Gh_A05G3935	GhSAUR188	scaffold1240_A05	26740-27111(-)	0	123	13.7636	6.12	Mitochondrial(1.538)/Nuclear(1.370)/Chloroplast)1.174)
Gh_A12G2619	GhSAUR189	scaffold3381_A12	15213-15677(+)	0	154	17.4522	9.34	Nuclear(2.361)
Gh_A13G2181	GhSAUR190	scaffold3540_A13	185702-185992(-)	0	96	10.7335	8.66	Mitochondrial(1.442)/Extracellular(1.277)
Gh_A13G2182	GhSAUR191	scaffold3540_A13	215529-215825(-)	0	98	11.0408	9.3	Mitochondrial(2.509)
Gh_A13G2183	GhSAUR192	scaffold3540_A13	217350-218476(-)	1	125	14.3154	9.67	Mitochondrial(2.338)
Gh_A13G2186	GhSAUR193	scaffold3540_A13	257992-258297(+)	0	101	11.0588	8.69	Mitochondrial(1.246)/Nuclear(1.198)
Gh_A13G2187	GhSAUR194	scaffold3540_A13	264464-264754(+)	0	96	10.8146	9.89	Mitochondrial(2.620)
Gh_A13G2188	GhSAUR195	scaffold3540_A13	274945-275256(+)	0	103	11.6845	9.56	Mitochondrial(3.414)
Gh_A13G2189	GhSAUR196	scaffold3540_A13	277767-278051(+)	0	94	10.5261	6.26	Mitochondrial(1.852)
Gh_A13G2190	GhSAUR197	scaffold3540_A13	279405-279689(+)	0	94	10.5061	6.9	Mitochondrial(1.655)/Cytoplasmic(1.328)
Gh_A13G2198	GhSAUR198	scaffold3551_A13	123696-124010(+)	0	104	11.8588	8.86	Mitochondrial(2.126)
Gh_A13G2199	GhSAUR199	scaffold3551_A13	310745-311203(-)	0	152	17.2038	9.84	Mitochondrial(1.975)/Nuclear(1.518)
Gh_D02G2444	GhSAUR200	scaffold3869_D02	8298-8741(+)	0	147	16.5382	9.32	Chloroplast(1.400)/Nuclear(1.284)/Mitochondrial(1.056)
Gh_D02G2445	GhSAUR201	scaffold3869_D02	10725-11138(+)	0	137	15.8796	9.25	Nuclear(1.776)/Mitochondrial(1.122)
Gh_D12G2702	GhSAUR202	scaffold4581_D12	81159-81527(-)	0	122	14.3032	7.07	Nuclear(2.100)
Gh_D12G2759	GhSAUR203	scaffold4591_D12	14659-15078(+)	0	139	15.613	9.3	Nuclear(2.904)
Gh_D13G2502	GhSAUR204	scaffold4697_D13	12971-13267(+)	0	98	10.9948	9.8	Mitochondrial(2.130)
Gh_D13G2503	GhSAUR205	scaffold4697_D13	115581-115895(+)	0	104	11.9299	8.91	Mitochondrial(2.475)
Gh_D13G2504	GhSAUR206	scaffold4697_D13	239374-239820(-)	0	148	16.7143	10.04	Mitochondrial(2.116)
Gh_Sca005300G02	GhSAUR207	scaffold5300	5009-5422(+)	0	137	15.9366	9.49	Nuclear(1.740)/Mitochondrial(1.396)
Gh_Sca005300G03	GhSAUR208	scaffold5300	7093-7503(+)	0	136	15.7315	9.71	Mitochondrial(2.483)
Gh_Sca005300G04	GhSAUR209	scaffold5300	10200-10604(+)	0	134	15.2488	9.64	Nuclear(1.344)/Mitochondrial(1.344)/(1.167)
Gh_Sca005300G05	GhSAUR210	scaffold5300	18221-18664(+)	0	147	16.7397	9.45	Nuclear(1.451)/PlasmaMembrane(1.006)
Gh_Sca033085G01	GhSAUR211	scaffold33085	383-679(-)	0	98	10.9948	9.8	Mitochondrial(2.130)
Gh_Sca044100G01	GhSAUR212	scaffold44100	183-542(-)	0	119	13.4325	7.71	Mitochondrial(1.435)/(1.110)/Nuclear(1.085)
Gh_Sca047542G01	GhSAUR213	scaffold47542	134-490(-)	0	118	13.7877	8.5	Nuclear(2.259)
Gh_Sca156290G01	GhSAUR214	scaffold156290	16-333(+)	0	105	12.0007	8.62	Mitochondrial(1.684)/Cytoplasmic(1.511)
