# Supplementary material for: A genome-wide analysis of the small auxin-up RNA (SAUR) gene family in cotton
Source: BMC Genomics. 2017 Oct 23;18:815. doi: 10.1186/s12864-017-4224-2 (PMC5654091; doi:10.1186/s12864-017-4224-2)
Supplement: Supplementary file 4 — SAUR gene family in Gossypium barbadense. (XLSX 25 kb) [file 12864_2017_4224_MOESM4_ESM.xlsx]

## Sheet: Sheet1
Additional file 4: Table S4. SAUR gene family in G. barbadense
Name	Gene ID	Chromosome number	Location	Intron	Length AA	MW/kDa	PI	Predicted subcellular localization
GbSAUR1	Gbscaffold18654.6.0	A01	2755254-2757900(+)	0	144	17.2736	8.73	Nuclear(2.832)
GbSAUR2	Gbscaffold5974.3.0	A01	16825031-16826446(+)	0	141	16.1115	8.66	Mitochondrial(1.580)/ Extracellular(1.107)/Nuclear(1.105)
GbSAUR3	Gbscaffold4504.1.0	A01	53389794-53389985(-)	0	64	7.24159	6.14	Extracellular(1.874)
GbSAUR4	Gbscaffold19292.1.0	A01	60882589-60882821(-)	0	77	8.54573	4.76	Nuclear(1.397)/Chloroplast(1.379)
GbSAUR5	Gbscaffold16328.15_scaffold16328.16.0	A03	1720290-1722727(+)	1	160	18.857	10.31	Mitochondrial(1.906)/ Nuclear(1.839)
GbSAUR6	Gbscaffold5466.7.0	A03	100690622-100691529(+)	0	155	17.7645	10.08	Nuclear(3.016)
GbSAUR7	Gbscaffold5466.8.0	A03	100704030-100704701(-)	0	109	12.2612	8.88	Mitochondrial(2.066)
GbSAUR8	Gbscaffold5466.10.0	A03	100922445-100922912(+)	0	104	11.6907	7.82	Mitochondrial(1.609)/ Nuclear(1.133)
GbSAUR9	Gbscaffold11069.2.0	A04	27723070-27723447(+)	0	125	13.8589	5.45	Nuclear(1.413)/Cytoplasmic(1.090)
GbSAUR10	Gbscaffold7450.3.0	A04	41761996-41764874(-)	0	117	13.5628	8.45	Extracellular(2.522)
GbSAUR11	Gbscaffold9797.44.0	A04	63938827-63939144(-)	0	105	12.0119	9.03	Mitochondrial(2.345)
GbSAUR12	Gbscaffold9797.45.0	A04	63943879-63944710(-)	0	108	12.5356	9.43	Mitochondrial(2.120)
GbSAUR13	Gbscaffold5733.3.0	A05	12512206-12513928(+)	3	239	27.5689	9.17	Mitochondrial(2.281)
GbSAUR14	Gbscaffold1279.51.0	A05	13947772-13948731(-)	0	105	12.0388	6.83	Mitochondrial(1.586)/ Nuclear(1.551)
GbSAUR15	Gbscaffold15568.2.0	A05	22851072-22852064(+)	0	147	16.9477	9.6	Mitochondrial(1.591)/ Nuclear(1.278)
GbSAUR16	Gbscaffold15568.3.0	A05	22883306-22883620(-)	0	104	11.9627	8.66	Mitochondrial(1.959)/ Nuclear(1.824)
GbSAUR17	Gbscaffold15568.4.0	A05	22889482-22890640(-)	0	104	11.9627	8.66	Mitochondrial(1.959)/ Nuclear(1.824)
GbSAUR18	Gbscaffold14873.2.0	A05	65178353-65179183(-)	0	142	16.3019	9.12	Mitochondrial(1.695)/ Nuclear(1.177)/Extracellular(1.012)
GbSAUR19	Gbscaffold11729.4.0	A05	87719972-87720283(+)	0	103	12.214	6.89	Nuclear(1.812)
GbSAUR20	Gbscaffold11729.5.0	A05	87723444-87724054(+)	0	103	12.214	6.89	Nuclear(1.812)
GbSAUR21	Gbscaffold7493.46.0	A06	391808-392660(+)	0	110	12.6185	8.62	Nuclear(2.021)/Mitochondrial(1.406)
GbSAUR22	Gbscaffold7493.47.0	A06	405771-406463(+)	0	110	12.6185	8.62	Nuclear(2.021)/Mitochondrial(1.406)
GbSAUR23	Gbscaffold3105.1.0	A06	20187536-20189688(-)	1	161	18.1485	5.16	Nuclear(2.058)
GbSAUR24	Gbscaffold9042.2.0	A06	20389355-20389994(-)	0	126	14.1199	5.14	Mitochondrial(1.411)/ Nuclear(1.388)
GbSAUR25	Gbscaffold758.5.0	A06	54948143-54948622(+)	0	159	17.8937	9.2	Nuclear(2.423)
GbSAUR26	Gbscaffold758.6.0	A06	54951237-54951617(+)	0	126	13.9284	9.76	Mitochondrial(1.980)
GbSAUR27	Gbscaffold1851.3.0	A06	85004373-85004657(-)	0	199	22.2179	9.62	Mitochondrial(1.793)/ Nuclear(1.265)
GbSAUR28	Gbscaffold1851.4.0	A06	85006037-85006822(-)	0	94	11.128	8.66	Mitochondrial(1.888)/ Nuclear(1.243)
GbSAUR29	Gbscaffold1973.1.0	A06	98816459-98816957(-)	0	98	11.5825	9.82	Cytoplasmic(2.045)
GbSAUR30	Gbscaffold17898.1.0	A07	1826206-1827782(+)	1	157	17.9587	6.16	Nuclear(1.898)/Cytoplasmic(1.389)
GbSAUR31	Gbscaffold17898.1.1	A07	1826850-1827782(+)	1	190	22.1085	6.3	Nuclear(1.413)/Cytoplasmic(1.067)
GbSAUR32	Gbscaffold17898.2.0	A07	1828562-1829109(+)	1	156	17.8415	6.16	Nuclear(1.997)
GbSAUR33	Gbscaffold17898.3.0	A07	1847378-1848634(-)	0	124	13.9467	5.35	Nuclear(2.147)
GbSAUR34	Gbscaffold1972.10.0	A07	5844797-5846896(-)	2	376	43.1079	9.51	Extracellular(0.933)
GbSAUR35	Gbscaffold8420.6.0	A08	3640701-3641512(-)	0	132	14.4113	7.28	Nuclear(1.830)
GbSAUR36	Gbscaffold5074.26.0	A08	86035339-86036539(-)	0	170	19.6067	10.21	Mitochondrial(3.084)
GbSAUR37	Gbscaffold7482.1.0	A08	97011397-97011888(-)	0	163	18.843	9.91	Mitochondrial(1.750)/ Nuclear(1.746)
GbSAUR38	Gbscaffold20638.9.0	A08	106590629-106592137(-)	0	142	15.9061	7.82	Mitochondrial(1.415)
GbSAUR39	Gbscaffold15124.5.0	A09	1455875-1456461(-)	0	100	11.7425	7.89	Nuclear(1.980)
GbSAUR40	Gbscaffold9536.3.0	A09	68084079-68084462(-)	0	127	14.3975	5.91	Cytoplasmic(1.476)/Nuclear(1.037)
GbSAUR41	Gbscaffold17032.10.0	A09	69507981-69508358(-)	0	125	14.3866	7.84	Mitochondrial(1.863)
GbSAUR42	Gbscaffold17032.11.0	A09	69510554-69510949(-)	1	114	12.8676	8.64	Nuclear(2.503)
GbSAUR43	Gbscaffold17032.12.0	A09	69519676-69520689(-)	0	137	15.8796	9.25	Extracellular(1.472)/Cytoplasmic(1.095)
GbSAUR44	Gbscaffold3413.2.0	A09	69731527-69731898(+)	0	123	14.1786	9.08	Extracellular(2.854)
GbSAUR45	Gbscaffold2000.63.0	A09	74387735-74388751(+)	0	122	13.8804	10.26	Mitochondrial(2.469)
GbSAUR46	Gbscaffold8903.1.0	A10	4857131-4857809(+)	0	92	10.6962	10.32	Nuclear(1.995)/Mitochondrial(1.515)
GbSAUR47	Gbscaffold2799.4.0	A10	5358359-5359287(-)	0	140	16.1609	9.57	Mitochondrial(1.461)/ Nuclear(1.386)/Chloroplast(1.057)
GbSAUR48	Gbscaffold2799.5.0	A10	5363152-5363511(-)	0	131	14.644	8.45	Mitochondrial(1.538)/ Nuclear(1.274)/Chloroplast(1.092)
GbSAUR49	Gbscaffold5854.7.0	A10	20982929-20984228(+)	0	104	11.8267	9	Cytoplasmic(1.611)/Mitochondrial(1.196)/ Nuclear(1.035)
GbSAUR50	Gbscaffold15334.1.0	A11	8111859-8113129(+)	0	167	18.9681	10.37	Mitochondrial(2.642)
GbSAUR51	Gbscaffold19272.2.0	A12	8218767-8219982(+)	0	147	16.6072	9.6	Nuclear(2.355)
GbSAUR52	Gbscaffold10008.4.0	A12	61966640-61967544(-)	0	164	18.7821	10.64	Mitochondrial(2.790)
GbSAUR53	Gbscaffold10008.5.0	A12	61980743-61981508(-)	0	164	18.724	10.64	Mitochondrial(2.867)
GbSAUR54	Gbscaffold3794.17.0	A12	65208351-65209064(-)	1	136	15.9354	7.18	Cytoplasmic(1.973)
GbSAUR55	Gbscaffold354.3.0	A12	72814822-72815951(+)	0	154	17.5053	9.51	Nuclear(2.259)
GbSAUR56	Gbscaffold10470.12.0	A12	84876317-84876736(-)	0	139	15.6762	9.18	Nuclear(2.834)
GbSAUR57	Gbscaffold2292.32.0	A12	91020893-91022278(+)	0	122	14.3613	6.87	Nuclear(2.160)
GbSAUR58	Gbscaffold1613.3.0	A13	62689237-62690578(-)	0	143	16.3788	8.9	Nuclear(1.606)/Mitochondrial(1.118)
GbSAUR59	Gbscaffold6297.8.0	A13	82217920-82218649(+)	0	124	13.9247	4.78	Nuclear(1.530)/Mitochondrial(1.099)/Chloroplast(1.044)
GbSAUR60	Gbscaffold15344.12.0	A13	86195604-86196026(+)	0	140	16.0162	6.38	Cytoplasmic(1.627)/Nuclear(1.438)
GbSAUR61	Gbscaffold15344.13.0	A13	86200519-86200941(+)	0	140	16.0303	6.65	Nuclear(1.652)/Cytoplasmic(1.485)
GbSAUR62	Gbscaffold4986.2.0	D01	11719397-11719959(-)	0	141	16.0946	9.34	Mitochondrial(1.938)
GbSAUR63	Gbscaffold4986.3.0	D01	11721045-11721725(-)	0	141	16.0946	9.34	Mitochondrial(1.938)
GbSAUR64	Gbscaffold2097.3.0	D01	35685881-35686129(+)	0	82	9.42637	10.13	Mitochondrial(2.173)
GbSAUR65	Gbscaffold347.5.0	D02	13178334-13178660(-)	0	108	12.5356	9.43	Mitochondrial(2.120)
GbSAUR66	Gbscaffold15748.2.0	D02	69467639-69468339(+)	0	127	14.6543	11.42	Mitochondrial(2.379)
GbSAUR67	Gbscaffold10802.4.0	D02	69694546-69694989(+)	0	147	16.5382	9.32	Chloroplast(1.400)/ Nuclear(1.284)/Mitochondrial(1.056)
GbSAUR68	Gbscaffold10802.5.0	D02	69702353-69702766(+)	0	127	14.6394	9.36	Nuclear(1.776)/Mitochondrial(1.122)
GbSAUR69	Gbscaffold10802.6.0	D02	69710504-69710887(+)	0	127	14.7103	9.17	Nuclear(1.935)
GbSAUR70	Gbscaffold10802.7.0	D02	69711571-69711975(+)	0	134	15.2679	9.6	Mitochondrial(1.588)/PlasmaMembrane(1.310)
GbSAUR71	Gbscaffold10802.8.0	D02	69716071-69716526(+)	0	151	17.3462	9.4	PlasmaMembrane(2.255)
GbSAUR72	Gbscaffold10802.9.0	D02	69717785-69718180(+)	0	131	14.704	7.7	Nuclear(1.316)/PlasmaMembrane(1.279)
GbSAUR73	Gbscaffold10802.10.0	D02	69719095-69720224(+)	0	147	16.6674	9.12	Nuclear(1.557)
GbSAUR74	Gbscaffold10802.11.0	D02	69738318-69739314(+)	0	147	16.5284	9.3	Nuclear(1.859)
GbSAUR75	Gbscaffold10802.12.0	D02	69739993-69741213(-)	0	138	16.0459	9.52	Mitochondrial(1.381)/ Nuclear(1.285)
GbSAUR76	Gbscaffold10802.13.0	D02	69742586-69744117(-)	1	147	16.7397	9.45	Nuclear(2.308)
GbSAUR77	Gbscaffold10802.14.0	D02	69745295-69745738(-)	0	147	16.7275	9.19	Nuclear(2.010)
GbSAUR78	Gbscaffold10802.15.0	D02	69747222-69748045(-)	1	119	13.4015	6.83	PlasmaMembrane(2.386)
GbSAUR79	Gbscaffold10802.16.0	D02	69750095-69750508(-)	0	137	15.8365	9.55	Nuclear(1.443)/Mitochondrial(1.321)/PlasmaMembrane(1.054)
GbSAUR80	Gbscaffold10802.17.0	D02	69751187-69751570(-)	0	95	11.185	8.66	Mitochondrial(2.104)
GbSAUR81	Gbscaffold10802.18.0	D02	69752610-69753383(-)	0	147	16.5173	8.77	Nuclear(1.232)/Chloroplast(1.055)
GbSAUR82	Gbscaffold10802.19.0	D02	69758725-69759516(-)	0	112	12.8288	4.71	Mitochondrial(1.593)/ Nuclear(1.232)
GbSAUR83	Gbscaffold4622.9.0	D03	47378809-47379537(+)	0	160	18.849	10.5	Mitochondrial(2.160)/ Nuclear(1.646)
GbSAUR84	Gbscaffold14376.7.0	D04	4221993-4222406(+)	0	103	12.214	6.89	Nuclear(1.812)
GbSAUR85	Gbscaffold14376.8.0	D04	4224342-4225723(+)	0	103	12.215	6.66	Nuclear(1.857)
GbSAUR86	Gbscaffold6720.4.0	D04	29570463-29570834(+)	0	123	13.7055	5.15	Nuclear(1.665)/Mitochondrial(1.200)/Chloroplast(1.018)
GbSAUR87	Gbscaffold6720.5.0	D04	29572508-29572999(-)	0	163	18.4259	8.31	Nuclear(1.816)/Mitochondrial(1.135)
GbSAUR88	Gbscaffold6720.6.0	D04	29578384-29578875(-)	0	163	18.4259	8.31	Nuclear(1.816)/Mitochondrial(1.135)
GbSAUR89	Gbscaffold2674.6.0	D04	35796134-35797999(+)	0	117	13.6118	8.14	Extracellular(2.648)
GbSAUR90	Gbscaffold2674.8.0	D04	35801509-35801862(+)	0	117	13.5358	8.45	Extracellular(2.583)
GbSAUR91	Gbscaffold2909.2.0	D04	36861113-36861508(+)	0	226	25.3115	8.8	Nuclear(1.894)/Chloroplast(1.389)
GbSAUR92	Gbscaffold22907.4.0	D05	16281047-16281298(+)	0	83	9.40901	9.89	Mitochondrial(1.624)
GbSAUR93	Gbscaffold5234.30.0	D05	17053018-17053959(+)	0	105	12.0969	6.29	Nuclear(1.992)/Mitochondrial(1.443)
GbSAUR94	Gbscaffold5234.31.0	D05	17055084-17055510(+)	0	105	12.0969	6.29	Nuclear(1.992)/Mitochondrial(1.443)
GbSAUR95	Gbscaffold5234.32.0	D05	17059344-17060062(+)	0	105	12.0969	6.29	Nuclear(1.992)/Mitochondrial(1.443)
GbSAUR96	Gbscaffold13969.1.0	D05	51533613-51534643(+)	0	142	16.2878	9.12	Mitochondrial(1.798)/ Nuclear(1.133)
GbSAUR97	Gbscaffold7378.2.0	D06	34641221-34641698(-)	1	143	16.2409	9.36	Nuclear(2.499)
GbSAUR98	Gbscaffold4358.15.0	D06	51973474-51974131(-)	0	147	16.5533	9.3	Mitochondrial(1.707)/ Nuclear(1.373)
GbSAUR99	Gbscaffold14656.3.0	D06	64415131-64415430(-)	0	98	11.7817	9.94	Cytoplasmic(1.904)/Mitochondrial(1.500)
GbSAUR100	Gbscaffold26079.3.0	D07	1623887-1625474(+)	1	157	17.9587	6.16	Nuclear(1.855)/Cytoplasmic(1.460)
GbSAUR101	Gbscaffold26079.4.0	D07	1638012-1639101(-)	0	124	13.9317	5.59	Nuclear(2.037)/Mitochondrial(1.408)
GbSAUR102	Gbscaffold13544.7.0	D07	6103734-6104927(+)	0	174	19.4224	8.72	Nuclear(3.296)
GbSAUR103	Gbscaffold6726.18.0	D08	4726881-4727805(+)	0	120	14.12	7.28	Nuclear(1.970)
GbSAUR104	Gbscaffold6136.5.0	D08	49226798-49227894(+)	0	170	19.6289	10.24	Mitochondrial(2.920)
GbSAUR105	Gbscaffold4645.1.0	D08	58244023-58244514(+)	0	163	18.9331	10.1	Mitochondrial(2.363)
GbSAUR106	Gbscaffold7359.20.0	D08	67330244-67331219(+)	1	135	14.5813	8.05	Chloroplast(1.916)
GbSAUR107	Gbscaffold14346.1.0	D09	1614763-1615351(+)	0	100	11.7254	7.9	Nuclear(1.896)/Mitochondrial(1.349)
GbSAUR108	Gbscaffold7187.7.0	D09	42915346-42916593(-)	1	127	14.3975	5.91	Cytoplasmic(1.476)/Nuclear(1.037)
GbSAUR109	Gbscaffold3583.10.0	D09	43738727-43739563(+)	0	140	16.0979	9.61	Mitochondrial(1.676)/ Nuclear(1.471)/Cytoplasmic(1.008)
GbSAUR110	Gbscaffold10487.21.0	D09	44023077-44023448(-)	0	123	14.1786	9.08	Extracellular(2.854)
GbSAUR111	Gbscaffold10487.32.0	D09	44230315-44231098(-)	0	126	14.5187	7.83	Mitochondrial(1.776)/ Nuclear(1.188)
GbSAUR112	Gbscaffold10487.33.0	D09	44233168-44233536(-)	0	122	13.8768	9.17	Mitochondrial(2.037)/ Nuclear(1.714)
GbSAUR113	Gbscaffold10487.34.0	D09	44236246-44236936(-)	0	95	11.2091	9.3	PlasmaMembrane(1.491)/Nuclear(1.050)
GbSAUR114	Gbscaffold16419.15.0	D09	48214466-48214957(-)	0	163	18.815	10.17	Nuclear(1.891)/Mitochondrial(1.224)
GbSAUR115	Gbscaffold20203.15.0	D10	217267-217999(-)	0	176	19.7457	9.01	Nuclear(2.687)
GbSAUR116	Gbscaffold20203.16.0	D10	219864-220421(-)	0	134	15.0925	10.01	Nuclear(1.405)/Mitochondrial(1.091)
GbSAUR117	Gbscaffold6205.2.0	D10	4777016-4777938(-)	0	119	13.4295	7.73	Mitochondrial(1.538)/ Nuclear(1.274)/Chloroplast(1.092)
GbSAUR118	Gbscaffold16608.1.0	D10	11939318-11940589(-)	0	104	11.8128	9.23	Cytoplasmic(1.736)/Mitochondrial(1.397)
GbSAUR119	Gbscaffold12639.3.0	D11	8809447-8810590(+)	0	167	19.0021	10.02	Mitochondrial(2.584)
GbSAUR120	Gbscaffold6906.4.0	D11	21121603-21122538(-)	0	105	12.0008	8.62	Mitochondrial(1.684)/Cytoplasmic(1.511)
GbSAUR121	Gbscaffold4460.12.0	D12	4364513-4365283(+)	0	104	11.8838	8.51	Mitochondrial(2.231)
GbSAUR122	Gbscaffold4460.14.0	D12	4424872-4425870(-)	0	161	18.145	9.62	Mitochondrial(1.704)/ Nuclear(1.679)
GbSAUR123	Gbscaffold20098.4.0	D12	46018798-46019920(-)	0	154	17.4522	9.34	Nuclear(2.361)
GbSAUR124	Gbscaffold8144.10.0	D12	55046909-55047271(-)	0	120	13.3213	8.67	Nuclear(2.559)
GbSAUR125	Gbscaffold14147.2.0	D13	40990799-40992521(+)	1	252	28.8902	9.86	Mitochondrial(1.660)/ Nuclear(1.572)
GbSAUR126	Gbscaffold21987.8.0	D13	57729279-57730013(+)	0	124	13.9247	4.78	Nuclear(1.530)/Mitochondrial(1.099)/Chloroplast(1.044)
GbSAUR127	Gbscaffold50877.3.0	D13	62187534-62188381(-)	1	184	20.7726	6.14	Cytoplasmic(2.481)
GbSAUR128	Gbscaffold50877.4.0	D13	62189671-62190379(-)	1	159	17.8385	6.79	Cytoplasmic(2.254)
GbSAUR129	Gbscaffold1455.1.0	scaffold1455_A13	34655-34951(-)	0	98	11.0849	9.3	Mitochondrial(2.471)
GbSAUR130	Gbscaffold1455.2.0	scaffold1455_A13	36476-36763(-)	0	95	10.8255	9.21	Mitochondrial(2.377)
GbSAUR131	Gbscaffold1455.3.0	scaffold1455_A13	92539-92808(+)	0	89	9.73426	8.93	Nuclear(1.742)/Mitochondrial(1.686)
GbSAUR132	Gbscaffold1455.4.0	scaffold1455_A13	94362-95146(+)	0	80	8.7992	9.87	Mitochondrial(1.305)/ Nuclear(1.296)
GbSAUR133	Gbscaffold1455.5.0	scaffold1455_A13	100834-102366(+)	0	96	10.8146	9.89	Mitochondrial(2.620)
GbSAUR134	Gbscaffold1740.16.0	scaffold1740_A13	843213-844216(+)	0	152	17.2179	9.84	Mitochondrial(2.034)/ Nuclear(1.489)
GbSAUR135	Gbscaffold1740.23.0	scaffold1740_A13	1065162-1066074(-)	0	104	11.8589	8.86	Mitochondrial(2.126)
GbSAUR136	Gbscaffold1740.24.0	scaffold1740_A13	1071865-1072179(-)	0	104	11.8869	8.88	Mitochondrial(2.106)
GbSAUR137	Gbscaffold5858.13.0	scaffold5858	211478-212537(+)	0	164	19.0863	10.46	Mitochondrial(2.257)
GbSAUR138	Gbscaffold5953.4.0	scaffold5953	220212-221032(+)	0	126	14.1199	5.14	Mitochondrial(1.411)/ Nuclear(1.388)
GbSAUR139	Gbscaffold5953.12.5	scaffold5953	382956-384219(-)	1	161	18.1585	5.16	Nuclear(1.969)/Cytoplasmic(1.322)
GbSAUR140	Gbscaffold6372.13.0	scaffold6372_D13	514488-515372(+)	0	152	17.2029	9.97	Mitochondrial(2.317)
GbSAUR141	Gbscaffold6372.14.0	scaffold6372_D13	516750-517208(+)	0	152	17.2029	9.97	Mitochondrial(2.317)
GbSAUR142	Gbscaffold6372.15.0	scaffold6372_D13	523549-524365(+)	0	152	17.2029	9.97	Mitochondrial(2.317)
GbSAUR143	Gbscaffold6372.16.0	scaffold6372_D13	667114-667759(-)	0	104	11.8879	8.91	Mitochondrial(2.554)
GbSAUR144	Gbscaffold6372.17.0	scaffold6372_D13	670713-671233(-)	0	104	11.8879	8.91	Mitochondrial(2.554)
GbSAUR145	Gbscaffold6701.17.0	scaffold6701	444503-444862(+)	0	119	13.881	10.07	Nuclear(2.189)/Mitochondrial(1.517)
GbSAUR146	Gbscaffold6701.18.0	scaffold6701	447880-448239(+)	0	119	13.881	10.07	Nuclear(2.189)/Mitochondrial(1.517)
GbSAUR147	Gbscaffold6701.19.0	scaffold6701	450514-450873(+)	0	119	13.881	10.07	Nuclear(2.189)/Mitochondrial(1.517)
GbSAUR148	Gbscaffold8306.4.0	scaffold8306	115526-115870(-)	0	114	12.982	6.89	Chloroplast(1.175)/Mitochondrial(1.173)
GbSAUR149	Gbscaffold9276.3.0	scaffold9276	15803-16135(+)	0	110	12.6185	8.62	Nuclear(2.021)/Mitochondrial(1.406)
GbSAUR150	Gbscaffold9276.4.0	scaffold9276	18323-18754(+)	0	110	12.6185	8.62	Nuclear(2.021)/Mitochondrial(1.406)
GbSAUR151	Gbscaffold9276.5.0	scaffold9276	32056-32928(+)	0	110	12.6185	8.62	Nuclear(2.021)/Mitochondrial(1.406)
GbSAUR152	Gbscaffold12168.11.0	scaffold12168_D12	80070-82499(+)	1	122	14.3613	6.87	Nuclear(2.160)
GbSAUR153	Gbscaffold12168.12.0	scaffold12168_D12	84344-85202(+)	0	122	14.3613	6.87	Nuclear(2.160)
GbSAUR154	Gbscaffold14274.1.0	scaffold14274	98644-99746(+)	0	150	17.2199	9.71	Mitochondrial(2.111)
GbSAUR155	Gbscaffold14274.3.0	scaffold14274	256448-257383(-)	0	108	12.3634	8.64	Mitochondrial(1.754)/ Nuclear(1.415)
GbSAUR156	Gbscaffold14320.4.0	scaffold14320	10641-11372(+)	0	112	12.8848	4.85	Chloroplast(1.300)/Nuclear(1.074)
GbSAUR157	Gbscaffold14320.5.0	scaffold14320	15056-15861(+)	0	133	15.08	5.2	Mitochondrial(1.400)/ Nuclear(1.362)
GbSAUR158	Gbscaffold14320.8.0	scaffold14320	25604-26327(+)	0	204	23.0786	6.44	Nuclear(1.405)/Mitochondrial(1.150)
GbSAUR159	Gbscaffold14320.9.0	scaffold14320	34417-34860(+)	0	147	16.6506	9.05	PlasmaMembrane(1.667)
GbSAUR160	Gbscaffold14320.10.0	scaffold14320	40432-41932(+)	0	154	17.4031	8.85	Mitochondrial(1.386)/Chloroplast(1.203)/PlasmaMembrane(1.013)
GbSAUR161	Gbscaffold14320.11.0	scaffold14320	42166-43806(-)	0	232	26.1277	9.11	PlasmaMembrane(2.338)
GbSAUR162	Gbscaffold14320.12.0	scaffold14320	43965-45000(-)	0	147	16.6854	9.14	Nuclear(1.297)/PlasmaMembrane(1.038)
GbSAUR163	Gbscaffold14320.13.0	scaffold14320	46362-46805(-)	0	147	16.7397	9.45	Nuclear(1.451)/PlasmaMembrane(1.006)
GbSAUR164	Gbscaffold14320.14.0	scaffold14320	50630-51073(-)	0	147	16.7397	9.45	Nuclear(1.451)/PlasmaMembrane(1.006)
GbSAUR165	Gbscaffold14320.15.0	scaffold14320	59832-60227(-)	0	131	14.704	7.7	Nuclear(1.316)/PlasmaMembrane(1.279)
GbSAUR166	Gbscaffold14320.16.0	scaffold14320	63142-63832(-)	0	134	15.2208	9.64	Mitochondrial(1.466)/Nuclear(1.265)/PlasmaMembrane(1.057)
GbSAUR167	Gbscaffold14320.17.0	scaffold14320	69296-69709(-)	0	137	15.9067	9.58	Mitochondrial(1.671)/ Nuclear(1.419)
GbSAUR168	Gbscaffold14320.18.0	scaffold14320	70211-72589(-)	0	137	15.9366	9.49	Nuclear(1.740)/Mitochondrial(1.396)
GbSAUR169	Gbscaffold15821.1.0	scaffold15821	35557-36983(+)	1	137	15.8115	9.55	Cytoplasmic(1.428)/Mitochondrial(1.419)
GbSAUR170	Gbscaffold17040.8.0	scaffold17040	47922-48590(+)	0	104	11.8698	8.51	Mitochondrial(2.247)
GbSAUR171	Gbscaffold35382.14.0	scaffold35382	119043-119707(+)	0	176	19.7597	9.01	Nuclear(2.642)
GbSAUR172	Gbscaffold35382.15.0	scaffold35382	120779-121309(+)	0	176	19.7597	9.01	Nuclear(2.642)
GbSAUR173	Gbscaffold35382.16.0	scaffold35382	123123-123760(+)	0	176	19.7597	9.01	Nuclear(2.642)
GbSAUR174	Gbscaffold36473.6.0	scaffold36473	33512-34266(-)	0	164	19.3357	10.48	Nuclear(2.101)/Mitochondrial(1.748)
GbSAUR175	Gbscaffold36473.7.0	scaffold36473	46231-46786(-)	0	165	19.4298	10.4	Nuclear(1.999)/Mitochondrial(1.854)
GbSAUR176	Gbscaffold50066.1.0	scaffold50066	1551-1988(-)	0	145	16.4204	6.14	Nuclear(1.801)Extracellular(1.472)
