# Supplementary material for: A genome-wide analysis of the small auxin-up RNA (SAUR) gene family in cotton
Source: BMC Genomics. 2017 Oct 23;18:815. doi: 10.1186/s12864-017-4224-2 (PMC5654091; doi:10.1186/s12864-017-4224-2)
Supplement: Supplementary file 5 — The number of SAUR genes from 12 species classified into groups I - X. (XLSX 9 kb) [file 12864_2017_4224_MOESM5_ESM.xlsx]

## Sheet: Sheet1
Additional file 5: Table S5.Number of SAUR genes of 12 species in groups I-X
	I	II	III	IV	V	VI	VII	VIII	IX	X
G. raimondii	52	10	3	14	2	9	20	15	11	9
G. arboreum	28	10	2	5	2	2	16	16	9	7
G. hirsutum	75	18	3	9	3	11	33	31	19	12
G.barbadense	23	23	3	10	8	13	34	26	18	18
Arabidopsis	24	10	1	2	2	1	10	7	4	6
tomato	38	10	2	6	1	5	20	5	10	2
potato	47	12	2	6	1	11	33	7	13	2
citrus	26	3	1	4	2	5	11	8	5	5
ramie	44	3	0	1	0	7	3	7	4	2
rice	2	5	2	1	3	0	18	6	8	11
maize	4	6	2	3	3	0	16	12	11	22
sorgum	2	4	3	1	3	0	23	11	11	13
all	365	114	24	62	30	64	237	151	123	109
