# Supplementary material for: A genome-wide analysis of the small auxin-up RNA (SAUR) gene family in cotton
Source: BMC Genomics. 2017 Oct 23;18:815. doi: 10.1186/s12864-017-4224-2 (PMC5654091; doi:10.1186/s12864-017-4224-2)
Supplement: Supplementary file 6 — The paralogous pairs of SAUR genes in Gossypium raimondii, G. arboreum, G. hirsutum, and G. barbadense. (XLSX 12 kb) [file 12864_2017_4224_MOESM6_ESM.xlsx]

## Sheet: Sheet1
Additional file 6 Table S6. The paralogous pairs of SAUR genes in G. raimondii, G. arboreum, G. hirsutum,and G. barbadense.
Gene duplication	Paralogous pairs
	G. raimondii	G. arboreum	G. hirsutum	G. barbadense
Tandem duplication	GrSAUR35-GrSAUR36	GaSAUR20-GaSAUR21-GaSAUR22-GaSAUR23-GaSAUR24-GaSAUR25-GaSAUR26-GaSAUR27-GaSAUR28	GhSAUR8-GhSAUR9-GhSAUR10-GhSAUR11-GhSAUR12-GhSAUR13-GhSAUR14-GhSAUR15-GhSAUR16-GhSAUR17-GhSAUR18	GbSAUR16-GbSAUR17
	GrSAUR41-GrSAUR42-GrSAUR43-GrSAUR44-GrSAUR45-GrSAUR46-GrSAUR47-GrSAUR48-GrSAUR49-GrSAUR50-GrSAUR51-GrSAUR52	GaSAUR34-GaSAUR35-GaSAUR36-GaSAUR37	GhSAUR23-GhSAUR24	GbSAUR19-GbSAUR20
	GrSAUR57-GrSAUR58-GrSAUR59	GaSAUR39-GaSAUR40-GaSAUR41-GaSAUR42-GaSAUR43-GaSAUR44-GaSAUR45	GhSAUR25-GhSAUR26	GbSAUR21-GbSAUR22
	GrSAUR60-GrSAUR61		GhSAUR73-GhSAUR74	GbSAUR30-GbSAUR31
	GrSAUR62-GrSAUR63-GrSAUR64-GrSAUR65		GhSAUR91-GhSAUR92-GhSAUR93-GhSAUR94-GhSAUR95-GhSAUR96-GhSAUR97-GhSAUR98-GhSAUR99-GhSAUR100-GhSAUR101	GbSAUR52-GbSAUR53
	GrSAUR68-GrSAUR69-GrSAUR70		GhSAUR106-GhSAUR107-GhSAUR108	GbSAUR60-GbSAUR61
	GrSAUR72-GrSAUR73		GhSAUR109-GhSAUR110	GbSAUR68-GbSAUR69
	GrSAUR88-GrSAUR89		GhSAUR119-GhSAUR120	GbSAUR72-GbSAUR73
	GrSAUR97-GrSAUR98		GhSAUR157-GhSAUR158	GbSAUR84-GbSAUR85
	GrSAUR109-GrSAUR110-GrSAUR111-GrSAUR112-GrSAUR113-GrSAUR114-GrSAUR115-GrSAUR116-GrSAUR117			GbSAUR87-GbSAUR88
	GrSAUR123-GrSAUR124			GbSAUR93-GbSAUR94-GbSAUR95
	GrSAUR130-GrSAUR131			GbSAUR115-GbSAUR116
	GrSAUR134-GrSAUR135-GrSAUR136-GrSAUR137-GrSAUR138			GbSAUR127-GbSAUR128
	GrSAUR140-GrSAUR141-GrSAUR142-GrSAUR143-GrSAUR144-GrSAUR145			GbSAUR131-GbSAUR132
				GbSAUR135-GbSAUR136
				GbSAUR140-GbSAUR141-GbSAUR142
				GbSAUR143-GbSAUR144
				GbSAUR145-GbSAUR146-GbSAUR147
				GbSAUR149-GbSAUR150-GbSAUR151
				GbSAUR162-GbSAUR163-GbSAUR164
				GbSAUR167-GbSAUR168
				GbSAUR171-GbSAUR172-GbSAUR173
				GbSAUR174-GbSAUR175
Segmental duplication	GrSAUR2-GrSAUR118	GaSAUR8-GaSAUR46	GhSAUR1-GhSAUR81	GbSAUR2-GbSAUR62
	GrSAUR4-GrSAUR85	GaSAUR9-GaSAUR38	GhSAUR2-GhSAUR82	GbSAUR4-GbSAUR67
	GrSAUR5-GrSAUR14	GaSAUR10-GaSAUR57	GhSAUR3-GhSAUR83	GbSAUR5-GbSAUR83
	GrSAUR6-GrSAUR11	GaSAUR11-GaSAUR50	GhSAUR4-GhSAUR85	GbSAUR10-GbSAUR90
	GrSAUR7-GrSAUR10	GaSAUR14-GaSAUR89	GhSAUR5-GhSAUR88	GbSAUR11-GbSAUR7
	GrSAUR12-GrSAUR16	GaSAUR15-GaSAUR77	GhSAUR6-GhSAUR89	GbSAUR12-GbSAUR65
	GrSAUR24-GrSAUR100	GaSAUR18-GaSAUR52	GhSAUR7-GhSAUR90	GbSAUR13-GbSAUR92
	GrSAUR25-GrSAUR99	GaSAUR19-GaSAUR86	GhSAUR19-GhSAUR102	GbSAUR14-GbSAUR155
	GrSAUR27-GrSAUR66	GaSAUR32-GaSAUR74	GhSAUR20-GhSAUR103	GbSAUR15-GbSAUR154
	GrSAUR32-GrSAUR34	GaSAUR51-GaSAUR96	GhSAUR21-GhSAUR104	GbSAUR18-GbSAUR96
	GrSAUR33-GrSAUR92	GaSAUR54-GaSAUR60	GhSAUR22-GhSAUR105	GbSAUR23-GbSAUR139
	GrSAUR37-GrSAUR91	GaSAUR59-GaSAUR81	GhSAUR27-GhSAUR111	GbSAUR24-GbSAUR138
	GrSAUR40-GrSAUR84	GaSAUR61-GaSAUR93	GhSAUR28-GhSAUR112	GbSAUR25-GbSAUR97
	GrSAUR67-GrSAUR139	GaSAUR64-GaSAUR97	GhSAUR29-GhSAUR113	GbSAUR27-GbSAUR98
	GrSAUR71-GrSAUR127	GaSAUR68-GaSAUR72	GhSAUR30-GhSAUR114	GbSAUR29-GbSAUR99
	GrSAUR74-GrSAUR76	GaSAUR75-GaSAUR92	GhSAUR31-GhSAUR115	GbSAUR32-GbSAUR100
	GrSAUR77-GrSAUR79	GaSAUR80-GaSAUR83	GhSAUR32-GhSAUR116	GbSAUR33-GbSAUR101
	GrSAUR81-GrSAUR106		GhSAUR33-GhSAUR117	GbSAUR34-GbSAUR102
	GrSAUR83-GrSAUR126		GhSAUR34-GhSAUR118	GbSAUR35-GbSAUR103
	GrSAUR95-GrSAUR125		GhSAUR36-GhSAUR125	GbSAUR36-GbSAUR104
	GrSAUR109-GrSAUR110		GhSAUR37-GhSAUR127	GbSAUR37-GbSAUR105
			GhSAUR38-GhSAUR130	GbSAUR39-GbSAUR107
			GhSAUR39-GhSAUR131	GbSAUR40-GbSAUR108
			GhSAUR40-GhSAUR132	GbSAUR41-GbSAUR111
			GhSAUR41-GhSAUR133	GbSAUR42-GbSAUR112
			GhSAUR42-GhSAUR134	GbSAUR43-GbSAUR113
			GhSAUR43-GhSAUR135	GbSAUR44-GbSAUR110
			GhSAUR44-GhSAUR136	GbSAUR45-GbSAUR114
			GhSAUR45-GhSAUR137	GbSAUR48-GbSAUR117
			GhSAUR46-GhSAUR124	GbSAUR49-GbSAUR118
			GhSAUR47-GhSAUR139	GbSAUR50-GbSAUR119
			GhSAUR48-GhSAUR140	GbSAUR51-GbSAUR122
			GhSAUR49-GhSAUR143	GbSAUR55-GbSAUR123
			GhSAUR51-GhSAUR144	GbSAUR56-GbSAUR124
			GhSAUR52-GhSAUR145	GbSAUR57-GbSAUR152
			GhSAUR53-GhSAUR146	GbSAUR58-GbSAUR125
			GhSAUR54-GhSAUR147	GbSAUR59-GbSAUR126
			GhSAUR55-GhSAUR148	GbSAUR64-GbSAUR169
			GhSAUR56-GhSAUR149	GbSAUR70-GbSAUR166
			GhSAUR57-GhSAUR151	GbSAUR74-GbSAUR161
			GhSAUR58-GhSAUR152	GbSAUR75-GbSAUR160
			GhSAUR59-GhSAUR156	GbSAUR76-GbSAUR159
			GhSAUR61-GhSAUR159	GbSAUR77-GbSAUR158
			GhSAUR63-GhSAUR161	GbSAUR79-GbSAUR157
			GhSAUR64-GhSAUR162	GbSAUR81-GbSAUR156
			GhSAUR65-GhSAUR163	GbSAUR121-GbSAUR170
			GhSAUR66-GhSAUR164
			GhSAUR67-GhSAUR165
			GhSAUR68-GhSAUR166
			GhSAUR69-GhSAUR167
			GhSAUR70-GhSAUR168
			GhSAUR71-GhSAUR170
			GhSAUR72-GhSAUR169
			GhSAUR75-GhSAUR213
			GhSAUR76-GhSAUR174
			GhSAUR77-GhSAUR202
			GhSAUR78-GhSAUR183
			GhSAUR79-GhSAUR184
			GhSAUR80-GhSAUR185
			GhSAUR122-GhSAUR209
			GhSAUR123-GhSAUR186
			GhSAUR128-GhSAUR187
			GhSAUR129-GhSAUR188
			GhSAUR173-GhSAUR189
			GhSAUR176-GhSAUR190
			GhSAUR177-GhSAUR191
			GhSAUR178-GhSAUR193
			GhSAUR179-GhSAUR194
			GhSAUR180-GhSAUR195
			GhSAUR181-GhSAUR196
			GhSAUR182-GhSAUR197
			GhSAUR198-GhSAUR205
			GhSAUR199-GhSAUR206
			GhSAUR201-GhSAUR207
			GhSAUR204-GhSAUR211
