# Supplementary material for: A genome-wide analysis of the small auxin-up RNA (SAUR) gene family in cotton
Source: BMC Genomics. 2017 Oct 23;18:815. doi: 10.1186/s12864-017-4224-2 (PMC5654091; doi:10.1186/s12864-017-4224-2)
Supplement: Supplementary file 11 — Cis-elements in the promoters of GhSAUR genes. (XLSX 15 kb) [file 12864_2017_4224_MOESM11_ESM.xlsx]

## Sheet: Sheet2
Additional file 11: Table S7. Cis-elements in the promoters of GhSAUR genes
		1	3	4	5	6	7	8	9	10	11	12	13	14	15	16	17	18	19	20	21	22	23	24	25	26	28	29	30	31	33	35	37	39	40	41	43	44	46	48	51	52	54	55	56	57	59	60	61
auxin signaling transduction related cis-element	S000024		1				1						2	1		1										2	1								2	1		1	1	1						1			1
	S000026																																																1
	S000234
	S000270				1		1	3	1	1	2		1	1	4		1	3	2				1				1	1		2			1					1									3
	S000273	2	1	1		2	4		1	1	1					2	2	2	1	2		2			3				1			1	1	4	2	3	1		2	1	1			1	3		1	1	4
	S000360
	S000370				2									1					1	1		3		1				2	2					1		2		2			1						3	1
Ca2+-Responsive cis-element	S000501																																	1
calmodulin-binding/CGCG box	S000507	1																													1	1			1	1		3		1					1
[truncated: 117 more columns]
